# Supplementary material for: Optimizing water use efficiency in greenhouse cucumber cultivation: A comparative study of intelligent irrigation systems
Source: PLoS One. 2024 Oct 21;19(10):e0311699. doi: 10.1371/journal.pone.0311699 (PMC11493259; doi:10.1371/journal.pone.0311699)
Supplement: S1 Data — (XLSX) [file pone.0311699.s001.xlsx]

## Sheet: first year
firmness							Dry matter						Q						yield							LENGTH									DIAMETER
	T	R	firmness					dry matter						T	R	Q(m3)				T	R	yield(kg)				T	R	Length(cm)								T	R	dimeter(mm)
	1	1	2.279				T1R1	8.37231						1	1	0.10219				1	1	9.45077				1	1	14.051								1	1	23.2412
	1	2	2.242				T1R2	8.0397						1	2	0.10321				1	2	9.46413				1	2	14.101								1	2	23.2411
	1	3	2.294				T1R3	7.91096						1	3	0.10223				1	3	9.58922				1	3	14.0821								1	3	23.2402
	2	1	2.567				T2R1	5.3548						2	1	0.11532				2	1	9.73562				2	1	14.1917								2	1	23.974
	2	2	2.654				T2R2	6.44784						2	2	0.114987				2	2	9.78227				2	2	14.1899								2	2	23.964
	2	3	2.987				T2R3	10.6243						2	3	0.11542				2	3	9.77039				2	3	14.1923								2	3	23.977
	3	1	3.309				T3R1	1.67711						3	1	0.12644				3	1	11.9433				3	1	17.2335								3	1	30.1841
	3	2	3.487				T3R2	2.36127						3	2	0.12587				3	2	11.8879				3	2	17.234								3	2	30.1901
	3	3	3.359				T3R3	2.20386						3	3	0.12602				3	3	11.8567				3	3	17.2335								3	3	30.1893
	4	1	3.378				T4R1	1.80028						4	1	0.14908				4	1	12.2092				4	1	17.4653								4	1	30.9168
	4	2	3.391				T4R2	1.71868						4	2	0.14887				4	2	12.2139				4	2	17.4713								4	2	30.8912
	4	3	3.352				T4R3	2.49711						4	3	0.14902				4	3	12.2829				4	3	17.4655								4	3	30.915
	T1	T2	T3	T4				T1	T2	T3	T4				T1	T2	T3	T4			T1	T2	T3	T4				T1	T2	T3	T4						T1	T2	T3	T4
FIRMNESS	2.27167	2.736	3.37367	3.385			dry matter	8.10766	7.47565	2.08075	2.00536			Q	0.102543	0.115242	0.12611	0.14899		YIELD	9.50137	9.76276	11.896	12.2354			LENGTH	14.078	14.1913	17.2336	17.4674					dimeter	23.2408	23.9717	30.1878	30.9077

## Sheet: Sheet2
Q
	T	R	WUE
	3	1	76.5752
	3	2	75.6633
	3	3	76.5906
	4	1	64.5489
	4	2	63.841
	4	3	64.5508
		intelligent irrigation	Conventional flood irrigation
	Q	76.2764	64.3136

## Sheet: photosynthesis
		The first week of the first month	The third week of the first month	The first week of the second month	The third week of the second month	The first week of the third month	The third week of the third month	The first week of the fourth month	The third week of the fourth month
	Photosynthesis in the intelligent irrigation system	14.18	14.51	14.65	14.68	14.9	14.28	14.16	14.08
	Photosynthesis in conventional flood irrigation	15.52	15.56	15.9	16.78	16.66	16.11	15.69	15.61
	Chlorophyll in the intelligent irrigation system	12.8558	14.8558	18.8558	22.8558	26.8558	30.8558	34.8558	32.8558
	Chlorophyll in conventional flood irrigation	13.4283	15.4283	19.4283	23.4283	27.4283	31.4283	35.4283	33.4283
